# Supplementary material for: Early Osteogenic-Induced Adipose-Derived Stem Cells and Canine Bone Regeneration Potential Analyzed Using Biodegradable Scaffolds
Source: Bioengineering (Basel). 2023 Nov 13;10(11):1311. doi: 10.3390/bioengineering10111311 (PMC10669612; doi:10.3390/bioengineering10111311)
Supplement: Supplementary file 1 [file bioengineering-10-01311-s001.zip]

Archive with 1 entries (1 files):
- bioengineering-2657710-supplementary.pdf
